# Supplementary material for: Interaction of Oxicam Derivatives with the Artificial Models of Biological Membranes—Calorimetric and Fluorescence Spectroscopic Study
Source: Membranes (Basel). 2022 Aug 17;12(8):791. doi: 10.3390/membranes12080791 (PMC9412344; doi:10.3390/membranes12080791)
Supplement: Supplementary file 1 [file membranes-12-00791-s001.zip]

Archive with 1 entries (1 files):
- membranes-1863424-supplementary.pdf
